# Supplementary material for: Spike Gene Evolution and Immune Escape Mutations in Patients with Mild or Moderate Forms of COVID-19 and Treated with Monoclonal Antibodies Therapies
Source: Viruses. 2022 Jan 24;14(2):226. doi: 10.3390/v14020226 (PMC8877338; doi:10.3390/v14020226)
Supplement: Supplementary file 1 [file viruses-14-00226-s001.zip]

Archive with 1 entries (1 files):
- viruses-1564954-supplementary.pdf
